# Supplementary material for: Third Early “Booster” Dose Strategy in France of bnt162b2 SARS-CoV-2 Vaccine in Allogeneic Hematopoietic Stem Cell Transplant Recipients Enhances Neutralizing Antibody Responses
Source: Viruses. 2022 Aug 30;14(9):1928. doi: 10.3390/v14091928 (PMC9506309; doi:10.3390/v14091928)
Supplement: Supplementary file 1 [file viruses-14-01928-s001.zip]

Archive with 1 entries (1 files):
- viruses-1684913-supplementary.pdf
